# Supplementary material for: Changes in Essential Fatty Acids and Ileal Genes Associated with Metabolizing Enzymes and Fatty Acid Transporters in Rodent Models of Cystic Fibrosis
Source: Int J Mol Sci. 2023 Apr 13;24(8):7194. doi: 10.3390/ijms24087194 (PMC10138779; doi:10.3390/ijms24087194)
Supplement: Supplementary file 1 [file ijms-24-07194-s001.zip]

Archive with 1 entries (1 files):
- ijms-2317268-supplementary.pdf
